# Supplementary material for: Nigrostriatal Degeneration Underpins Sensorimotor Dysfunction in an Inducible Mouse Model of Fragile X-Associated Tremor/Ataxia Syndrome (FXTAS)
Source: Int J Mol Sci. 2025 Feb 11;26(4):1511. doi: 10.3390/ijms26041511 (PMC11855849; doi:10.3390/ijms26041511)
Supplement: Supplementary file 1 [file ijms-26-01511-s001.zip]

Archive with 1 entries (1 files):
- ijms-3430993-supplementary.pdf
